# Supplementary material for: Gain of Spontaneous clpX Mutations Boosting Motility via Adaption to Environments in Escherichia coli
Source: Front Bioeng Biotechnol. 2021 Nov 24;9:772397. doi: 10.3389/fbioe.2021.772397 (PMC8652233; doi:10.3389/fbioe.2021.772397)
Supplement: Supplementary file 7 [file Table1.XLSX]

## Sheet: DEGs
Supplementary Table S1. DEGs identified among the hyper-motile and non (weak)-motile strains.
Symbol	Description	Fold Change (NCM3722 background)a	Fold Change (MG1655 background)b	Up/Down regulationc	Function group	Reference of regulation by FlhDC or FliAd
fliC	flagellar filament structural protein (flagellin)	110.42	375.96	Up	flagella	Yes (EcoCyc Database)
fliD	flagellar hook-associated protein 2	92.14	238.539	Up	flagella	Yes (EcoCyc Database)
tar	methyl-accepting chemotaxis protein II	86.39	548.107	Up	flagella	Yes (EcoCyc Database)
motA	proton conductor component of flagella motor	79.79	419.977	Up	flagella	Yes (EcoCyc Database)
tap	methyl-accepting protein IV	78.92	419.278	Up	flagella	Yes (EcoCyc Database)
flgK	flagellar hook-associated protein 1	77.95	140.093	Up	flagella	Yes (EcoCyc Database)
tsr	methyl-accepting chemotaxis protein I, serine sensor receptor	74.65	149.87	Up	flagella	Yes (EcoCyc Database)
flgB	flagellar biosynthesis protein FlgB	74.64	483.488	Up	flagella	Yes (EcoCyc Database)
motB	motility protein B	73.36	162.719	Up	flagella	Yes (EcoCyc Database)
cheB	fused chemotaxis regulator: protein-glutamate methylesterase in two-component regulatory system with CheA	72.15	174.305	Up	flagella	Yes (EcoCyc Database)
flgF	flagellar basal-body rod protein FlgF	71.37	299.004	Up	flagella	Yes (EcoCyc Database)
flgD	flagellar basal body rod modification protein FlgD	70.75	360.133	Up	flagella	Yes (EcoCyc Database)
cheA	fused chemotactic sensory histidine kinase in two-component regulatory system with CheB and CheY: sensory histidine kinase/signal sensing protein	70.44	242.19	Up	flagella	Yes (EcoCyc Database)
flgE	flagellar hook protein FlgE	68.52	296.537	Up	flagella	Yes (EcoCyc Database)
fliA	RNA polymerase sigma factor FliA	66.34	459.375	Up	flagella	Yes (EcoCyc Database)
fliF	flagellar M-ring protein	65.39	268.267	Up	flagella	Yes (EcoCyc Database)
ycgR	flagellar velocity braking protein, c-di-GMP-regulated	64.77	96.2218	Up	flagella	Yes (EcoCyc Database)
fliS	flagellar protein FliS	64.62	151.059	Up	flagella	Yes (EcoCyc Database)
flgC	flagellar basal-body rod protein FlgC	64.34	531.537	Up	flagella	Yes (EcoCyc Database)
cheW	purine-binding chemotaxis protein	64.32	179.378	Up	flagella	Yes (EcoCyc Database)
flgL	flagellar hook-associated protein	62.72	94.0592	Up	flagella	Yes (EcoCyc Database)
fliG	flagellar motor switch protein FliG	62.08	155.328	Up	flagella	Yes (EcoCyc Database)
fliE	flagellar hook-basal body complex protein FliE	61.91	184.127	Up	flagella	Yes (EcoCyc Database)
fliH	flagellar assembly protein FliH	61.09	109.067	Up	flagella	Yes (EcoCyc Database)
flgG	flagellar basal body rod protein FlgG	60.85	189.936	Up	flagella	Yes (EcoCyc Database)
fliL	flagellar basal body-associated protein FliL	60.76	192.664	Up	flagella	Yes (EcoCyc Database)
flgH	flagellar L-ring protein	60.11	155.392	Up	flagella	Yes (EcoCyc Database)
fliO	flagellar biosynthesis protein	59.26	104.885	Up	flagella	Yes (EcoCyc Database)
cheR	chemotaxis regulator, protein-glutamate methyltransferase	59.19	173.604	Up	flagella	Yes (EcoCyc Database)
fliI	flagellum-specific ATP synthase	58.26	111.631	Up	flagella	Yes (EcoCyc Database)
fliM	flagellar motor switch protein FliM	58.2	101.648	Up	flagella	Yes (EcoCyc Database)
cheY	chemotaxis regulator transmitting signal to flagellar motor component	57.22	128.675	Up	flagella	Yes (EcoCyc Database)
cheZ	chemotaxis regulator, protein phosphatase for CheY	55.38	94.4102	Up	flagella	Yes (EcoCyc Database)
fliN	flagellar motor switch protein FliN	54.81	199.247	Up	flagella	Yes (EcoCyc Database)
fliQ	flagellar biosynthetic protein FliQ	54.22	26.1335	Up	flagella	Yes (EcoCyc Database)
flgI	flagellar P-ring protein	52.55	136.491	Up	flagella	Yes (EcoCyc Database)
flgJ	peptidoglycan hydrolase FlgJ	52.41	93.7061	Up	flagella	Yes (EcoCyc Database)
flgN	export chaperone for FlgK and FlgL	51.58	50.3203	Up	flagella	Yes (EcoCyc Database)
flgM	anti-sigma factor for FliA (sigma 28)	51.06	67.0923	Up	flagella	Yes (EcoCyc Database)
fliJ	flagellar protein FliJ	50.82	105.108	Up	flagella	Yes (EcoCyc Database)
fliK	flagellar hook-length control protein	49.5	70.4432	Up	flagella	Yes (EcoCyc Database)
fliZ	RpoS antagonist; putative regulator of FliA activity	48.26	52.1486	Up	flagella	Yes (EcoCyc Database)
fliT	putative flagellar synthesis and assembly chaperone	47.77	104.152	Up	flagella	Yes (EcoCyc Database)
fliP	flagellar biosynthetic protein FliP	43.72	72.1045	Up	flagella	Yes (EcoCyc Database)
flgA	flagella basal body P-ring formation protein FlgA	39.32	92.6212	Up	flagella	Yes (EcoCyc Database)
fliR	flagellar biosynthesis protein FliR	38.47	15.3045	Up	flagella	Yes (EcoCyc Database)
flhB	flagellar biosynthetic protein FlhB	37.66	83.5623	Up	flagella	Yes (EcoCyc Database)
flhE	proton seal during flagellar secretion	30.45	33.1321	Up	flagella	Yes (EcoCyc Database)
flhA	putative flagellar export pore protein	25.49	26.9956	Up	flagella	Yes (EcoCyc Database)
trg	methyl-accepting chemotaxis protein III, ribose and galactose sensor receptor	16.24	18.5657	Up	flagella	Yes (EcoCyc Database)
aer	fused signal transducer for aerotaxis sensory component/methyl accepting chemotaxis component	13.08	10.2203	Up	flagella	Yes (EcoCyc Database)
yegE (dgcE)	putative diguanylate cyclase	1.7	n.s.	Up	c-di-GMP homostasis	No
yjcZ (rdcB)	YjcZ family protein; yhjH motility defect suppressor	49.02	57.7259	Up	c-di-GMP homostasis	Yes (Fitzgerald et al., 2014*)
crfC (rdcB)	clamp-binding sister replication fork colocalization protein, dynamin-related	4.41	5.97864	Up	c-di-GMP homostasis	Yes (Putative; EcoCyc Database)
yhjH (pdeH)	cyclic-di-GMP phosphodiesterase, FlhDC-regulated	127.07	577.393	Up	c-di-GMP homostasis	Yes (Fitzgerald et al., 2014*)
yahA (pdeL)	c-di-GMP-specific phosphodiesterase	3.06	2.08869	Up	c-di-GMP homostasis	No
rcsA	helix-turn-helix transcriptional regulator	7.35	3.77371	Up	regulator	No
ymdB	O-acetyl-ADP-ribose deacetylase; RNase III inhibitor during cold shock; putative cardiolipin synthase C regulatory subunit	2.42	n.s.	Up	anti-biofilm	Yes (Fitzgerald et al., 2014*)
ymdA	uncharacterized protein	17.55	21.1548	Up	anti-biofilm	Yes (Fitzgerald et al., 2014*)
glcF	glycolate oxidase	1.76	n.s.	Up	carbon catabolism	No
fdhF	formate dehydrogenase-H, selenopolypeptide subunit	1.56	n.s.	Up	carbon catabolism	No
glcB	malate synthase G	1.62	n.s.	Up	carbon catabolism	No
galK	galactokinase	4.38	2.32599	Up	carbon catabolism	Yes (Fitzgerald et al., 2014*)
uxaA	altronate hydrolase	1.59	1.57995	Up	carbon catabolism	No
sdaB	L-serine dehydratase 2	1.92	1.85427	Up	carbon catabolism	No
lgoT	putative L-galactonate:H+ symporter	3.75	5.36173	Up	transporter	No
modA	molybdate-binding periplasmic protein	7.55	1.88354	Up	transporter	Yes (Fitzgerald et al., 2014*)
modB	molybdenum ABC transporter permease	7.46	2.26922	Up	transporter	Yes (Fitzgerald et al., 2014*)
modC	molybdenum import ATP-binding protein ModC	6.95	3.04642	Up	transporter	Yes (Fitzgerald et al., 2014*)
ygfS	putative 4Fe-4S ferredoxin-type oxidoreductase subunit	2.88	n.s.	Up	transporter	No
uhpT	hexose phosphate transporter	49.97	11.5236	Up	transporter	Yes (Fitzgerald et al., 2014*)
cvrA	K+/H+ antiporter NhaP2	2.67	1.6992	Up	transporter	Yes (Fitzgerald et al., 2014*)
ompF	outer membrane porin 1a (Ia;b;F)	2.02	3.6049	Up	transporter	No
sdaC	putative serine transporter	1.83	2.23197	Up	transporter	No
gdhA	glutamate dehydrogenase, NADP-specific	2.63	n.s.	Up	amino acid biosynthesis	No
argI	ornithine carbamoyltransferase 1	5.08	n.s.	Up	amino acid biosynthesis	No
ynjH	DUF1496 family protein	28.99	10.705	Up	function unknown	Yes (Fitzgerald et al., 2014*)
AA953_RS01305	hypothetical protein	14.99	n.s.	Up	function unknown	No
yhjG	putative inner membrane-anchored periplasmic AsmA family protein	14.57	n.s.	Up	function unknown	No
ygbK	FliA-regulated DUF1537 family protein	2.78	n.s.	Up	function unknown	Yes (Fitzgerald et al., 2014*)
ydiY	acid-inducible putative outer membrane protein	1.62	n.s.	Up	function unknown	No
flxA	Qin prophage; uncharacterized protein	88.04	33.8269	Up	function unknown	Yes (EcoCyc Database)
yecR	lipoprotein, function unknown	59.06	55.6036	Up	function unknown	Yes (EcoCyc Database)
ves	cold- and stress-inducible protein	47.39	32.953	Up	function unknown	Yes (EcoCyc Database)
ykfB	CP4-6 prophage; uncharacterized protein	4.82	3.83487	Up	function unknown	Yes (EcoCyc Database)
ydiV (rflP)	anti-FlhD4C2 factor, inactive EAL family phosphodiesterase	0.64	n.s.	Down	anti-motility	No
gadW	transcriptional activator of gadA and gadBC; repressor of gadX	0.57	0.196318	Down	stess response	No
hdeD	acid-resistance membrane protein	0.56	0.031572	Down	stess response	No
slp	outer membrane lipoprotein	0.38	0.043399	Down	stess response	No
gadX	acid resistance regulon transcriptional activator; autoactivator	0.19	0.083387	Down	stess response	No
ygiW	hydrogen peroxide and cadmium resistance periplasmic protein; stress-induced OB-fold protein	0.19	0.08396	Down	stess response	No
uspD	stress-induced protein	0.64	0.636456	Down	stess response	No
iraP	anti-RssB factor, RpoS stabilzer during Pi starvation; anti-adapter protein	0.62	0.305426	Down	stess response	No
qseC	quorum sensing sensory histidine kinase in two-component regulatory system with QseB	0.34	0.382211	Down	biofilm	No
qseB	quorum sensing DNA-binding response regulator in two-component regulatory system with QseC	0.21	0.238106	Down	biofilm	No
bhsA	biofilm, cell surface and signaling protein	0.45	0.175413	Down	biofilm	No
ecpB	ECP production pilus chaperone	0.59	n.s.	Down	biofilm	No
pbpC	penicillin-insensitive murein repair transglycosylase; inactive transpeptidase domain protein	0.62	0.495526	Down	murein metabolism	No
mltA	murein transglycosylase A	0.57	n.s.	Down	murein metabolism	No
emrD	multidrug resistance protein D	0.51	n.s.	Down	transporter	No
leuE	leucine efflux protein	0.55	n.s.	Down	transporter	No
gltS	glutamate transporter	0.3	0.317786	Down	transporter	No
mprA	transcriptional repressor of microcin B17 synthesis and multidrug efflux	0.66	n.s.	Down	regulator	No
caiF	cai operon transcriptional activator	0.6	n.s.	Down	regulator	No
pfkB	6-phosphofructokinase II	0.28	0.187179	Down	carbon catabolism	No
ftnB	ferritin B, putative ferrous iron reservoir	0.54	n.s.	Down	iron metabolism	No
yfhM	bacterial alpha2-macroglobulin colonization factor ECAM; anti-host protease defense factor; periplasmic inner membrane-anchored lipoprotein	0.63	0.430417	Down	lipoprotein	No
eco	ecotin, a serine protease inhibitor	0.56	0.47862	Down	protease	No
ybjL	putative transporter	0.64	n.s.	Down	function unknown	No
yjiT	hypothetical protein	0.58	n.s.	Down	function unknown	No
ybcW	DLP12 prophage; uncharacterized protein	0.5	n.s.	Down	function unknown	No
yiiS	UPF0381 family protein	0.65	0.513664	Down	function unknown	No
yibT	uncharacterized protein	0.58	0.482843	Down	function unknown	No
yfdY	DUF2545 family putative inner membrane protein	0.33	0.432819	Down	function unknown	No
aAverage Fold change of the expression of DEGs between hyper-motile and weak-motile strains derived from NCM3722. See Materials and Methods.
bFold change of the expression of DEGs between hyper-motile and non-motile strains derived from MG1655. See Materials and Methods.
cUp (resp. Down) means DEGs showed increased (resp. decreased) expression in the hyper-motile strains when being compared to the non (weak)-motile strains.
dYes means this DEGs was reported to be regulated by FlhDC or FliA. No means this DEGs wasn't reported to be regulated by FlhDC or FliA.
n.s. indicates not significant.
*Fitzgerald D M , Bonocora R P , Wade J T , et al. Comprehensive Mapping of the Escherichia coli Flagellar Regulatory Network. Plos Genetics. 2014; 10 (10): e1004649-e1004649.
